# Supplementary material for: Towards precision ecology: Relationships of multiple sampling methods quantifying abundance for comparisons among studies
Source: PLoS One. 2022 Jun 15;17(6):e0263487. doi: 10.1371/journal.pone.0263487 (PMC9200322; doi:10.1371/journal.pone.0263487)
Supplement: S1 Data — (XLSX) [file pone.0263487.s002.xlsx]

## Sheet: Sheet1
Site	transect	sample	card	trap	tuna score	tuna adjusted
1	1	1	0		5	35.5
1	1	2	0		6	75.5
1	1	3	1		5	35.5
1	1	4	1		5	35.5
1	1	5	0		5	35.5
1	1	6	2		7	125
1	1	7	0		6	75.5
1	1	8	0		0	0
1	1	9	0		0	0
1	1	10	0		4	15.5
1	1	11	0		4	15.5
1	2	1	0		6	75.5
1	2	2	0		6	75.5
1	2	3	0		6	75.5
1	2	4	0		4	15.5
1	2	5	2		7	125
1	2	6	0		5	35.5
1	2	7	0		7	125
1	2	8	0		6	75.5
1	2	9	0		5	35.5
1	2	10	1		7	125
1	2	11	0		5	35.5
1	3	1	0		4	15.5
1	3	2	1		4	15.5
1	3	3	0		6	75.5
1	3	4	1		6	75.5
1	3	5	0		6	75.5
1	3	6	1		2	3.5
1	3	7	0		6	75.5
1	3	8	0		5	35.5
1	3	9	0		5	35.5
1	3	10	0		6	75.5
1	3	11	0		7	125
1	4	1	0		5	35.5
1	4	2	0		4	15.5
1	4	3	0		6	75.5
1	4	4	0		5	35.5
1	4	5	1		4	15.5
1	4	6	1		4	15.5
1	4	7	6		6	75.5
1	4	8	0		4	15.5
1	4	9	1		5	35.5
1	4	10	2		6	75.5
1	4	11	2		4	15.5
1	5	1	0	19	0	0
1	5	2	0	13	0	0
1	5	3	3	16	6	75.5
1	5	4	0	8	0	0
1	5	5	4	20	7	125
1	5	6	2	12	7	125
1	5	7	0	23	6	75.5
1	5	8	0	17	7	125
1	5	9	0	24	6	75.5
1	5	10	0	17	6	75.5
1	5	11	1	30	6	75.5
1	6	1	0	20	0	0
1	6	2	0	32	4	15.5
1	6	3	0	19	5	35.5
1	6	4	0	61	6	75.5
1	6	5	0	18	2	3.5
1	6	6	0	11	0	0
1	6	7	0	11	0	0
1	6	8	0	14	4	15.5
1	6	9	0	3	3	8
1	6	10	0	61	6	75.5
1	6	11	0	97	7	125
1	7	1	1	29	0	0
1	7	2	0	25	0	0
1	7	3	0	21	5	35.5
1	7	4	0	30	6	75.5
1	7	5	4	16	5	35.5
1	7	6	0	19	5	35.5
1	7	7	1	21	6	75.5
1	7	8	0	11	1	1
1	7	9	0	10	0	0
1	7	10	0	12	1	1
1	7	11	0	7	5	35.5
1	8	1	0		6	75.5
1	8	2	0		5	35.5
1	8	3	0		4	15.5
1	8	4	2		5	35.5
1	8	5	0		4	15.5
1	8	6	4		6	75.5
1	8	7	0		6	75.5
1	8	8	0		6	75.5
1	8	9	0		0	0
1	8	10	0		4	15.5
1	8	11	0		0	0
1	9	1	0		5	35.5
1	9	2	0		4	15.5
1	9	3	4		6	75.5
1	9	4	1		6	75.5
1	9	5	0		5	35.5
1	9	6	0		6	75.5
1	9	7	1		6	75.5
1	9	8	2		5	35.5
1	9	9	0		0	0
1	9	10	0		0	0
1	9	11	0		0	0
1	10	1	0	18	5	35.5
1	10	2	0	25	6	75.5
1	10	3	8	21	7	125
1	10	4	14	31	7	125
1	10	5	1	20	7	125
1	10	6	5	40	7	125
1	10	7	4	36	7	125
1	10	8	0	28	6	75.5
1	10	9	0	10	0	0
1	10	10	0	1	0	0
1	10	11	0	0	0	0
1	11	1	0		4	15.5
1	11	2	1		5	35.5
1	11	3	9		7	125
1	11	4	0		6	75.5
1	11	5	0		4	15.5
1	11	6	4		6	75.5
1	11	7	1		6	75.5
1	11	8	1		6	75.5
1	11	9	0		0	0
1	11	10	0		0	0
1	11	11	0		0	0
1	12	1	0	24	7	125
1	12	2	0	31	6	75.5
1	12	3	0	44	7	125
1	12	4	0	23	5	35.5
1	12	5	0	21	5	35.5
1	12	6	0	34	7	125
1	12	7	0	42	7	125
1	12	8	0	47	7	125
1	12	9	0	57	4	15.5
1	12	10	0	4	0	0
1	12	11	0	1	0	0
1	13	1	3	49	6	75.5
1	13	2	1	27	6	75.5
1	13	3	1	39	6	75.5
1	13	4	4	77	6	75.5
1	13	5	0	20	6	75.5
1	13	6	2	69	6	75.5
1	13	7	5	42	6	75.5
1	13	8	0	16	0	0
1	13	9	0	1	0	0
1	13	10	0	11	6	75.5
1	13	11	0	0	0	0
2	1	1
2	1	2
2	1	3
2	1	4
2	1	5
2	1	6
2	1	7
2	1	8
2	1	9
2	1	10
2	1	11
2	2	1
2	2	2
2	2	3
2	2	4
2	2	5
2	2	6
2	2	7
2	2	8
2	2	9
2	2	10
2	2	11
2	3	1	0		0	0
2	3	2	0		5	35.5
2	3	3	0		0	0
2	3	4	0		0	0
2	3	5	0		0	0
2	3	6	0		0	0
2	3	7	0		0	0
2	3	8	0		0	0
2	3	9	0		0	0
2	3	10	0		4	15.5
2	3	11	0		0	0
2	4	1	1		0	0
2	4	2	1		5	35.5
2	4	3	0		0	0
2	4	4	0		0	0
2	4	5	0		0	0
2	4	6	0		0	0
2	4	7	0		0	0
2	4	8	0		0	0
2	4	9	0		0	0
2	4	10	0		0	0
2	4	11	0		0	0
2	5	1
2	5	2
2	5	3
2	5	4
2	5	5
2	5	6
2	5	7
2	5	8
2	5	9
2	5	10
2	5	11
2	6	1
2	6	2
2	6	3
2	6	4
2	6	5
2	6	6
2	6	7
2	6	8
2	6	9
2	6	10
2	6	11
2	7	1	0	16	0	0
2	7	2	0	0	0	0
2	7	3	0	1	0	0
2	7	4	0	1	0	0
2	7	5	0	0	0	0
2	7	6	1	15	6	75.5
2	7	7	0	10	5	35.5
2	7	8	1	13	2	3.5
2	7	9	0	6	0	0
2	7	10	0	8	0	0
2	7	11	0	3	4	15.5
2	8	1	0	0	0	0
2	8	2	0	0	0	0
2	8	3	0	0	1	1
2	8	4	0	1	0	0
2	8	5	0	0	0	0
2	8	6	0	1	0	0
2	8	7	0	0	0	0
2	8	8	0	2	0	0
2	8	9	0	7	0	0
2	8	10	0	9	5	35.5
2	8	11	0	1	2	3.5
2	9	1	0		4	15.5
2	9	2	0		0	0
2	9	3	0		0	0
2	9	4	0		4	15.5
2	9	5	0		0	0
2	9	6	0		0	0
2	9	7	0		0	0
2	9	8	0		0	0
2	9	9	0		0	0
2	9	10	0		0	0
2	9	11	0		0	0
2	10	1	0	42	1	1
2	10	2	0	20	0	0
2	10	3	0	0	0	0
2	10	4	3	34	6	75.5
2	10	5	0	1	0	0
2	10	6	0	0	0	0
2	10	7	0	1	0	0
2	10	8	0	0	0	0
2	10	9	0	2	0	0
2	10	10	0	0	0	0
2	10	11	0	2	0	0
2	11	1	0		0	0
2	11	2	0		0	0
2	11	3	0		6	75.5
2	11	4	0		0	0
2	11	5	0		0	0
2	11	6	0		0	0
2	11	7	0		0	0
2	11	8	0		0	0
2	11	9	0		0	0
2	11	10	0		0	0
2	11	11	0		0	0
2	12	1	0		0	0
2	12	2	0		0	0
2	12	3	0		5	35.5
2	12	4	0		0	0
2	12	5	0		0	0
2	12	6	0		0	0
2	12	7	0		0	0
2	12	8	0		0	0
2	12	9	0		0	0
2	12	10	0		0	0
2	12	11	0		0	0
2	13	1	0		0	0
2	13	2	0		5	35.5
2	13	3	0		1	1
2	13	4	0		0	0
2	13	5	0		0	0
2	13	6	0		0	0
2	13	7	0		0	0
2	13	8	0		0	0
2	13	9	0		0	0
2	13	10	0		0	0
2	13	11	0		0	0
3	1	1	0		7	125
3	1	2	1		7	125
3	1	3	0		4	15.5
3	1	4	1		5	35.5
3	1	5	0		5	35.5
3	1	6	0		5	35.5
3	1	7	1		6	75.5
3	1	8	0		6	75.5
3	1	9	20		7	125
3	1	10	12		7	125
3	1	11	0		4	15.5
3	2	1	0		4	15.5
3	2	2	0		5	35.5
3	2	3	0		5	35.5
3	2	4	0		2	3.5
3	2	5	3		5	35.5
3	2	6	0		4	15.5
3	2	7	0		2	3.5
3	2	8	0		2	3.5
3	2	9	0		4	15.5
3	2	10	0		4	15.5
3	2	11	1		5	35.5
3	3	1	0		6	75.5
3	3	2	0		5	35.5
3	3	3	2		0	0
3	3	4	2		5	35.5
3	3	5	0		5	35.5
3	3	6	1		6	75.5
3	3	7	2		5	35.5
3	3	8	1		5	35.5
3	3	9	0		6	75.5
3	3	10	2		5	35.5
3	3	11	9		6	75.5
3	4	1	0		2	3.5
3	4	2	0		3	8
3	4	3	0		5	35.5
3	4	4	0		1	1
3	4	5	0		6	75.5
3	4	6	3		5	35.5
3	4	7	1		6	75.5
3	4	8	0		5	35.5
3	4	9	0		5	35.5
3	4	10	1		5	35.5
3	4	11	7		5	35.5
3	5	1	0		5	35.5
3	5	2	0		5	35.5
3	5	3	3		5	35.5
3	5	4	1		5	35.5
3	5	5	1		6	75.5
3	5	6	5		6	75.5
3	5	7	6		5	35.5
3	5	8	0		5	35.5
3	5	9	0		5	35.5
3	5	10	3		5	35.5
3	5	11	7		5	35.5
3	6	1	0		4	15.5
3	6	2	3		3	8
3	6	3	0		5	35.5
3	6	4	3		6	75.5
3	6	5	0		5	35.5
3	6	6	0		5	35.5
3	6	7	0		5	35.5
3	6	8	1		5	35.5
3	6	9	0		4	15.5
3	6	10	0		4	15.5
3	6	11	10		4	15.5
3	7	1	0		4	15.5
3	7	2	1		4	15.5
3	7	3	1		4	15.5
3	7	4	12		5	35.5
3	7	5	1		6	75.5
3	7	6	0		4	15.5
3	7	7	5		6	75.5
3	7	8	1		6	75.5
3	7	9	1		4	15.5
3	7	10	1		5	35.5
3	7	11	0		5	35.5
3	8	1	10	315	7	125
3	8	2	0	158	6	75.5
3	8	3	2	120	5	35.5
3	8	4	0	115	0	0
3	8	5	0	144	5	35.5
3	8	6	2	128	6	75.5
3	8	7	0	95	6	75.5
3	8	8	1	164	5	35.5
3	8	9	0	201	4	15.5
3	8	10	15	100	6	75.5
3	8	11	15	131	7	125
3	9	1	2		6	75.5
3	9	2	0		5	35.5
3	9	3	0		2	3.5
3	9	4	1		5	35.5
3	9	5	0		4	15.5
3	9	6	0		4	15.5
3	9	7	1		5	35.5
3	9	8	1		6	75.5
3	9	9	3		6	75.5
3	9	10	0		5	35.5
3	9	11	3		6	75.5
3	10	1	2	282	6	75.5
3	10	2	1	228	5	35.5
3	10	3	2	277	7	125
3	10	4	1	159	5	35.5
3	10	5	8	141	6	75.5
3	10	6	3	201	6	75.5
3	10	7	11	246	5	35.5
3	10	8	3	157	5	35.5
3	10	9	3	166	5	35.5
3	10	10	1	244	6	75.5
3	10	11	1	325	6	75.5
3	11	1	1		5	35.5
3	11	2	1		5	35.5
3	11	3	0		6	75.5
3	11	4	2		6	75.5
3	11	5	1		6	75.5
3	11	6	1		7	125
3	11	7	1		7	125
3	11	8	2		6	75.5
3	11	9	1		6	75.5
3	11	10	6		6	75.5
3	11	11	1		7	125
3	12	1	1	78	7	125
3	12	2	0	119	6	75.5
3	12	3	0	64	6	75.5
3	12	4	0	75	6	75.5
3	12	5	0	88	6	75.5
3	12	6	1	134	7	125
3	12	7	1	85	6	75.5
3	12	8	1	155	6	75.5
3	12	9	1	81	6	75.5
3	12	10	1	113	7	125
3	12	11	0	136	6	75.5
3	13	1	3		5	35.5
3	13	2	1		6	75.5
3	13	3	0		4	15.5
3	13	4	0		2	3.5
3	13	5	1		5	35.5
3	13	6	0		5	35.5
3	13	7	0		5	35.5
3	13	8	7		5	35.5
3	13	9	0		5	35.5
3	13	10	2		5	35.5
3	13	11	1		5	35.5
3	14	1	12	157	7	125
3	14	2	0	182	5	35.5
3	14	3	0	155	4	15.5
3	14	4	0	110	5	35.5
3	14	5	0	104	5	35.5
3	14	6	0	79	5	35.5
3	14	7	0	154	6	75.5
3	14	8	0	94	6	75.5
3	14	9	0	100	6	75.5
3	14	10	1	274	6	75.5
3	14	11	2	38	6	75.5
3	15	1	0		5	35.5
3	15	2	0		5	35.5
3	15	3	0		5	35.5
3	15	4	2		4	15.5
3	15	5	1		4	15.5
3	15	6	0		5	35.5
3	15	7	1		5	35.5
3	15	8	1		5	35.5
3	15	9	1		4	15.5
3	15	10	10		5	35.5
3	15	11	1		5	35.5
